# Supplementary material for: Optimization of the Heterogeneous Synthesis Conditions for Cellulose Tosylation and Synthesis of a Propargylamine Cellulosic Derivative
Source: Polymers (Basel). 2024 Dec 29;17(1):58. doi: 10.3390/polym17010058 (PMC11722636; doi:10.3390/polym17010058)
Supplement: Supplementary file 1 [file polymers-17-00058-s001.zip]

Archive with 1 entries (1 files):
- polymers-3371985-supplementary.pdf
